# Supplementary material for: The label-feedback effect is influenced by target category in visual search
Source: PLoS One. 2024 Aug 1;19(8):e0306736. doi: 10.1371/journal.pone.0306736 (PMC11293709; doi:10.1371/journal.pone.0306736)
Supplement: S1 File — (XLSX) [file pone.0306736.s003.xlsx]

## Sheet: Foglio 1 - Supplementary materi
S1 File. The values of the indices of visual complexity for each trial are reported in the below table.
Trials	Compression_Ratio	GLCM_Homogeneity	GLCM_Contrast	GLCM_Correlation	GLCM_Energy	Entropy	Edge_Density	Colorfulness	Number_Colors	Subband_Entropy	Feature_Congestion
AV_imp	0.0248014	0.9966	0.0145	0.9804	0.9409	0.5483	0.0010325	8.9437	0.985516	0.772471	1.6004
AV_imp	0.0238178	0.9964	0.0171	0.9719	0.9545	0.4934	0.000915316	13.8694	0.988579	0.757397	1.62901
AV_imp	0.0227705	0.9973	0.0117	0.9866	0.9434	0.4939	0.00117477	12.7288	0.984965	0.746861	1.61798
AV_imp	0.0244723	0.9964	0.0166	0.9813	0.9417	0.5594	0.000899884	14.4602	0.984812	0.782651	1.5856
AV_imp	0.0201017	0.9971	0.0134	0.9743	0.9609	0.393	0.000720486	8.5781	0.990578	0.727657	1.56313
AV_imp	0.025595	0.9966	0.0148	0.9776	0.9354	0.5442	0.00107108	12.8933	0.98658	0.79773	1.63617
AV_imp	0.0269157	0.9963	0.0143	0.9839	0.9358	0.543	0.00083044	16.1501	0.983704	0.874856	1.61485
AV_imp	0.0294243	0.9963	0.0149	0.9879	0.9299	0.5792	0.000931231	15.5828	0.979947	0.889294	1.62669
AV_imp	0.0243162	0.9969	0.0128	0.9831	0.9482	0.4626	0.0011251	14.5848	0.986974	0.774286	1.61763
AV_imp	0.0247976	0.9959	0.0183	0.9851	0.9388	0.5177	0.000961613	10.506	0.981282	0.857318	1.61328
AV_gar	0.0255565	0.9957	0.017	0.9847	0.9426	0.5088	0.000922068	15.1752	0.983384	0.807499	1.59553
AV_gar	0.0256683	0.9965	0.014	0.9804	0.9504	0.541	0.00078125	11.8822	0.986827	0.766622	1.58638
AV_gar	0.0234044	0.9975	0.0083	0.9837	0.9453	0.5155	0.000381462	11.8835	0.988278	0.793352	1.53285
AV_gar	0.0207386	0.9973	0.0126	0.9841	0.9521	0.5384	0.000878183	7.7803	0.987262	0.730807	1.55108
AV_gar	0.0283412	0.9963	0.0169	0.986	0.9341	0.6037	0.00148245	15.701	0.981038	0.81742	1.65405
AV_gar	0.0325539	0.9949	0.0206	0.9791	0.9342	0.5825	0.000858893	11.8084	0.982963	0.875303	1.66552
AV_gar	0.0260133	0.9959	0.0145	0.9814	0.9529	0.4671	0.000726755	11.3443	0.987148	0.79132	1.59405
AV_gar	0.0271315	0.9966	0.0125	0.9871	0.9464	0.5848	0.000937982	11.7623	0.984839	0.848501	1.60232
AV_gar	0.0272376	0.9965	0.0112	0.9818	0.9385	0.6266	0.000482253	11.9371	0.986705	0.771537	1.58247
AV_gar	0.0274126	0.9966	0.0123	0.9827	0.9438	0.5396	0.000383391	15.6165	0.985952	0.778615	1.60972
AV_pro	0.0287759	0.9957	0.0167	0.98	0.9368	0.5409	0.000787519	5.9585	0.984719	0.828415	1.62614
AV_pro	0.0240678	0.9966	0.0127	0.9746	0.9412	0.5508	0.000439815	12.7754	0.988457	0.842072	1.57187
AV_pro	0.0304874	0.9961	0.0129	0.9851	0.926	0.6547	0.000898438	12.7687	0.983836	0.89678	1.65014
AV_pro	0.0275018	0.9964	0.0128	0.9862	0.9453	0.5957	0.00101804	11.6561	0.984942	0.768207	1.60589
AV_pro	0.0288099	0.9955	0.0203	0.9733	0.9341	0.6525	0.00135368	10.0804	0.985251	0.873255	1.651
AV_pro	0.0268038	0.9952	0.0184	0.9845	0.9369	0.5389	0.00114632	9.3146	0.981815	0.800154	1.64252
AV_pro	0.0315678	0.9941	0.0247	0.9747	0.9326	0.5981	0.000821759	12.2108	0.983818	0.844264	1.66741
AV_pro	0.0275445	0.996	0.0137	0.9714	0.9481	0.5836	0.000533854	8.3222	0.989355	0.753566	1.60731
AV_pro	0.0344692	0.9948	0.0215	0.9826	0.9257	0.6407	0.00112992	14.3063	0.979945	0.865759	1.66195
AV_pro	0.0344251	0.9942	0.0245	0.9831	0.9248	0.691	0.00180218	10.2291	0.978262	0.903378	1.75378
NV_imp	0.0292405	0.9946	0.0224	0.9841	0.9304	0.627	0.00125675	9.4531	0.979237	1.69155	0.863741
NV_imp	0.0277525	0.996	0.0151	0.9868	0.9267	0.636	0.000946181	10.0032	0.981851	1.64074	0.842672
NV_imp	0.0311973	0.9944	0.0219	0.9692	0.9422	0.5672	0.0009375	13.1927	0.986441	1.64351	0.765549
NV_imp	0.0265493	0.9963	0.0159	0.9848	0.9381	0.5426	0.00115114	10.2146	0.983198	1.59319	0.779517
NV_imp	0.0252302	0.9962	0.0144	0.984	0.9396	0.5545	0.000753762	10.9297	0.984352	1.63067	0.807651
NV_imp	0.0295321	0.9957	0.0196	0.9739	0.9348	0.6013	0.000942322	17.9561	0.984687	1.62452	0.787564
NV_imp	0.0364222	0.9946	0.0178	0.9748	0.9207	0.7687	0.000229553	16.6103	0.982955	1.70117	0.949637
NV_imp	0.0259695	0.9959	0.0137	0.972	0.9449	0.5481	0.000411362	8.7095	0.990461	1.58483	0.797335
NV_imp	0.026498	0.996	0.0134	0.9791	0.9295	0.6075	0.000451389	12.6637	0.985278	1.60824	0.817076
NV_imp	0.0282664	0.9961	0.0147	0.9857	0.9265	0.6353	0.000713252	15.202	0.981943	1.62287	0.831114
NV_gar	0.0357274	0.9936	0.0277	0.9742	0.924	0.6835	0.00119117	14.024	0.981393	1.72446	0.910339
NV_gar	0.0290701	0.9947	0.0202	0.9775	0.9344	0.6026	0.000568576	17.3801	0.983843	1.66066	0.816785
NV_gar	0.0371677	0.9941	0.0201	0.9812	0.9004	0.8507	0.000518904	18.5656	0.978107	1.70478	1.86668
NV_gar	0.0353442	0.9947	0.0206	0.9776	0.9315	0.617	0.000772087	13.5586	0.983031	1.7108	0.910289
NV_gar	0.0306269	0.9954	0.0176	0.9829	0.9282	0.6184	0.00121624	10.8919	0.981871	1.67917	0.932324
NV_gar	0.032236	0.9939	0.0222	0.9781	0.9265	0.6228	0.00120563	12.5775	0.98183	1.67906	0.829589
NV_gar	0.0301883	0.9949	0.0161	0.9813	0.9372	0.5731	0.000862751	6.2393	0.985135	1.61062	0.830219
NV_gar	0.0430436	0.9934	0.0227	0.982	0.9146	0.7558	0.0013315	13.4746	0.977933	1.77439	0.920192
NV_gar	0.0363474	0.9938	0.0219	0.981	0.924	0.6509	0.00113088	14.3632	0.979649	1.67792	0.895696
NV_gar	0.0314571	0.9945	0.0223	0.9843	0.9345	0.5637	0.00111545	9.4112	0.979569	1.70106	0.831966
NV_pro	0.0374322	0.9929	0.0299	0.9747	0.9208	0.6712	0.000920621	12.5962	0.979215	1.76537	0.930247
NV_pro	0.0256402	0.9961	0.0149	0.9687	0.9473	0.4949	0.000232928	11.9564	0.989191	1.5801	0.70664
NV_pro	0.0228115	0.9961	0.0151	0.9787	0.9516	0.5065	0.000572434	9.1439	0.987525	1.59904	0.814792
NV_pro	0.0383845	0.9947	0.0191	0.9856	0.9079	0.7727	0.00129678	14.1536	0.977079	1.68845	0.949922
NV_pro	0.0306054	0.9949	0.0228	0.9676	0.9391	0.6395	0.000969811	11.4168	0.985775	1.67597	0.853541
NV_pro	0.031791	0.9943	0.0232	0.9781	0.9233	0.6587	0.00183883	13.9963	0.981061	1.69407	0.847637
NV_pro	0.035583	0.993	0.0271	0.9741	0.9228	0.6781	0.00111208	12.4696	0.980386	1.69003	0.905855
NV_pro	0.0378536	0.9937	0.0275	0.978	0.9213	0.6914	0.0012582	16.3601	0.97912	1.71967	0.884674
NV_pro	0.0325763	0.9954	0.0216	0.9757	0.9399	0.611	0.00133777	17.4765	0.984021	1.66454	0.799933
NV_pro	0.0303876	0.9952	0.0171	0.9852	0.9396	0.6131	0.00136188	10.2164	0.98261	1.65226	0.848682
AV_no_gar	0.0274024	0.9963	0.0144	0.9801	0.9476	0.5316	0.0011087	13.2368	0.987376	0.783131	1.61097
AV_no_gar	0.0223446	0.9975	0.0082	0.9868	0.9511	0.4561	0.000337577	9.8454	0.98794	0.828831	1.54318
AV_no_gar	0.0298666	0.9964	0.0141	0.9848	0.9267	0.6157	0.00104987	18.0437	0.981834	0.959708	1.65467
AV_no_gar	0.0368652	0.9949	0.0178	0.9824	0.9186	0.6707	0.000893133	15.7043	0.9806	0.93562	1.69471
AV_no_gar	0.0278318	0.9962	0.014	0.9847	0.9382	0.5669	0.000847801	11.5527	0.984542	0.767223	1.61379
AV_no_gar	0.027771	0.9964	0.0127	0.9826	0.9365	0.5596	0.000400752	17.532	0.985159	0.835115	1.62566
AV_no_gar	0.0282637	0.9963	0.0135	0.9825	0.9354	0.5615	0.000658758	18.8542	0.983855	0.889811	1.65138
AV_no_gar	0.0257508	0.9972	0.0111	0.9837	0.9443	0.5253	0.00105951	16.2697	0.986503	0.797313	1.59639
AV_no_gar	0.0225476	0.9969	0.0138	0.9807	0.9548	0.5181	0.00120129	13.7763	0.988034	0.695542	1.57871
AV_no_gar	0.030314	0.9957	0.0152	0.9805	0.9381	0.6506	0.000908083	12.2734	0.985291	0.881374	1.63019
AV_no_imp	0.0331425	0.9959	0.0153	0.9826	0.9238	0.7475	0.000436439	21.3949	0.981329	0.851134	1.69568
AV_no_imp	0.0250427	0.9966	0.014	0.9831	0.9498	0.4605	0.000905671	11.3257	0.986409	0.718531	1.59222
AV_no_imp	0.0254669	0.9964	0.0141	0.9789	0.9476	0.5496	0.00104697	11.9997	0.987337	0.737966	1.58477
AV_no_imp	0.0330637	0.9952	0.0158	0.9813	0.927	0.6203	0.000967882	11.5925	0.984131	0.880035	1.64924
AV_no_imp	0.0311195	0.9952	0.0198	0.9827	0.9205	0.6608	0.000873843	15.1911	0.980979	0.918805	1.66717
AV_no_imp	0.0249733	0.9966	0.0123	0.9819	0.9411	0.5972	0.000697338	6.7408	0.98667	0.763006	1.5742
AV_no_imp	0.0246801	0.9968	0.0127	0.9859	0.9361	0.6012	0.000714699	8.3466	0.983933	0.792945	1.59014
AV_no_imp	0.0302505	0.996	0.0123	0.981	0.9383	0.7128	0.000470679	13.9749	0.985837	0.84232	1.60443
AV_no_imp	0.0305488	0.9964	0.0129	0.986	0.9255	0.7081	0.000520351	14.5706	0.981697	0.913204	1.63689
AV_no_imp	0.0277197	0.9966	0.0142	0.9835	0.948	0.5799	0.00115451	15.0937	0.985129	0.817701	1.6286
AV_no_pro	0.0321244	0.9954	0.0187	0.9867	0.9231	0.7315	0.0014863	14.9987	0.977283	0.881949	1.68945
AV_no_pro	0.0316987	0.9954	0.0177	0.9786	0.9325	0.6102	0.0011984	8.0995	0.984719	0.851224	1.67154
AV_no_pro	0.0292695	0.996	0.0157	0.98471	0.9325	0.5633	0.00119117	13.0916	0.982343	0.888412	1.65471
AV_no_pro	0.028706	0.9964	0.0135	0.9854	0.9372	0.5428	0.00110002	15.468	0.983225	0.80505	1.64822
AV_no_pro	0.0237982	0.9972	0.0115	0.9836	0.9535	0.4399	0.000994406	11.814	0.98761	0.760466	1.59541
AV_no_pro	0.0236611	0.997	0.0108	0.9844	0.9545	0.517	0.000862268	12.6463	0.988136	0.816512	1.58544
AV_no_pro	0.0306892	0.996	0.0177	0.9818	0.9415	0.5389	0.00109857	15.6029	0.98363	0.848787	1.67662
AV_no_pro	0.0247257	0.9971	0.0111	0.9801	0.9483	0.5886	0.000770158	13.4848	0.98798	0.774088	1.58178
AV_no_pro	0.0313758	0.996	0.0141	0.9835	0.9303	0.7222	0.000793306	15.5321	0.983377	0.880606	1.64817
AV_no_pro	0.0259255	0.9966	0.0118	0.9815	0.9453	0.5094	0.000476466	14.96	0.987321	0.700879	1.55572
NV_no_gar	0.038033	0.9948	0.0194	0.9885	0.9113	0.7987	0.00129485	13.8044	0.975291	0.98061	1.71906
NV_no_gar	0.0305596	0.9957	0.0151	0.9777	0.9369	0.6563	0.000493345	11.5489	0.985656	0.866581	1.61546
NV_no_gar	0.0320337	0.9936	0.024	0.9751	0.9314	0.6257	0.000759549	7.7673	0.982879	0.85625	1.6566
NV_no_gar	0.0284774	0.9958	0.0178	0.9813	0.9244	0.6466	0.000992959	15.0967	0.98276	0.905908	1.64746
NV_no_gar	0.0244625	0.9969	0.0098	0.9833	0.953	0.4691	0.000472608	10.156	0.989267	0.773168	1.56319
NV_no_gar	0.0318868	0.9961	0.014	0.9818	0.9233	0.8292	0.000573399	12.8515	0.983586	0.879434	1.63189
NV_no_gar	0.0282764	0.9959	0.0132	0.983	0.92	0.6652	0.000328414	9.0378	0.98399	0.845979	1.59207
NV_no_gar	0.0340913	0.9946	0.0166	0.9827	0.9115	0.7378	0.000777392	8.8931	0.981048	0.976147	1.68769
NV_no_gar	0.0302737	0.9952	0.0153	0.981	0.9234	0.6466	0.000360725	13.5462	0.98314	0.866693	1.62824
NV_no_gar	0.0348909	0.9947	0.0182	0.9831	0.9289	0.6849	0.00106674	15.6523	0.98097	0.886151	1.67909
NV_no_imp	0.0290297	0.996	0.015	0.9843	0.9389	0.5775	0.00111642	16.2796	0.983871	0.815574	1.64007
NV_no_imp	0.0292269	0.9959	0.0133	0.9835	0.9424	0.5477	0.000366995	15.3444	0.984805	0.828645	1.60637
NV_no_imp	0.0363028	0.9938	0.0253	0.9793	0.9203	0.6586	0.00109182	8.183	0.979123	0.870772	1.6998
NV_no_imp	0.0396457	0.9932	0.027	0.9833	0.9093	0.7607	0.00122637	11.6318	0.974399	0.967599	1.7899
NV_no_imp	0.0264909	0.9964	0.013	0.984	0.9355	0.5673	0.000397859	9.2161	0.98488	0.85496	1.6044
NV_no_imp	0.0382964	0.9936	0.0234	0.9757	0.9171	0.732	0.000863233	16.0023	0.981442	0.913345	1.7175
NV_no_imp	0.0298317	0.9955	0.0178	0.9874	0.9327	0.584	0.00106867	9.2731	0.97959	0.878737	1.65843
NV_no_imp	0.0387138	0.9939	0.0238	0.9824	0.9173	0.6951	0.00131559	7.9614	0.977609	0.955084	1.74222
NV_no_imp	0.03171	0.9954	0.0154	0.9846	0.9328	0.5799	0.000603299	9.9035	0.982488	0.832926	1.63058
NV_no_imp	0.0393614	0.9944	0.0229	0.9861	0.9148	0.8343	0.00180748	13.1107	0.975504	0.983293	1.77681
NV_no_pro	0.0337682	0.9947	0.0186	0.9789	0.9268	0.656	0.00118827	9.5734	0.983066	0.877482	1.63378
NV_no_pro	0.028359	0.995	0.0201	0.9724	0.9443	0.5661	0.00104842	10.3121	0.986611	0.808311	1.6375
NV_no_pro	0.0307723	0.9957	0.0144	0.9757	0.9339	0.6072	0.000461998	12.7032	0.986286	0.825916	1.61704
NV_no_pro	0.0315916	0.9948	0.0213	0.9782	0.9361	0.6132	0.000914352	10.4212	0.984032	0.872149	1.68587
NV_no_pro	0.034341	0.9934	0.0234	0.9798	0.9247	0.699	0.00118875	11.011	0.980769	0.939303	1.69134
NV_no_pro	0.0282597	0.9962	0.0137	0.9881	0.94	0.5727	0.000943769	13.6562	0.982329	0.837548	1.60622
NV_no_pro	0.0405583	0.9945	0.0187	0.987	0.9161	0.7304	0.0013966	17.7895	0.97566	0.938342	1.69799
NV_no_pro	0.0308109	0.9957	0.0134	0.979	0.9217	0.6616	0.000401717	12.6178	0.984004	0.862876	1.63305
NV_no_pro	0.0309199	0.9949	0.0191	0.9715	0.9285	0.6327	0.000535783	11.1871	0.985236	0.855798	1.65143
NV_no_pro	0.0320029	0.9953	0.0153	0.9832	0.9314	0.6061	0.000894097	9.8885	0.983524	0.912574	1.66782
A_pro	0.0345143	0.9952	0.0184	0.9801	0.9207	0.7692	0.000438368	21.1593	0.980568	0.893501	1.732
A_pro	0.0240129	0.9966	0.0148	0.9815	0.9518	0.4434	0.000905671	9.954	0.986986	0.732138	1.59271
A_pro	0.0244117	0.9966	0.0143	0.9788	0.949	0.5409	0.00126833	11.713	0.987555	0.747101	1.60156
A_pro	0.0342627	0.9949	0.0166	0.981	0.9244	0.6429	0.000896991	9.3354	0.983445	0.893444	1.66471
A_pro	0.0298598	0.9954	0.0219	0.978	0.9266	0.6205	0.000878665	15.1857	0.983148	0.932532	1.66128
A_pro	0.0280001	0.9961	0.0143	0.9823	0.9356	0.6441	0.000985243	8.3907	0.984827	0.824978	1.60391
A_pro	0.0237336	0.9965	0.0156	0.9826	0.9441	0.5561	0.00102672	7.9314	0.985101	0.797058	1.62161
A_pro	0.0294206	0.9953	0.0179	0.9726	0.9437	0.6952	0.000552662	14.6846	0.986368	0.931294	1.65944
A_pro	0.0305289	0.9963	0.0141	0.9849	0.9268	0.703	0.000634163	14.5564	0.981713	0.786881	1.60994
A_pro	0.0277024	0.9965	0.0142	0.983	9496	0.5748	0.00112461	15.1019	0.98556	0.788568	1.64538
V_pro	0.0360111	0.9949	0.019	0.9877	0.9163	0.762	0.00129485	9.9682	0.97713	0.938608	1.7
V_pro	0.0223007	0.9971	0.0117	0.9745	0.9562	0.4683	0.000240644	10.734	0.990195	0.709972	1.53647
V_pro	0.0315162	0.9936	0.0244	0.9739	0.9322	0.5915	0.000942805	7.7226	0.98329	0.915867	1.6653
V_pro	0.0315335	0.9954	0.0195	0.9816	0.9184	0.6918	0.0010436	15.4896	0.980899	0.898926	1.68795
V_pro	0.0250793	0.9967	0.0128	0.9804	0.9518	0.477	0.000679495	10.1691	0.988597	0.844172	1.57531
V_pro	0.0338427	0.9958	0.0156	0.9816	0.9207	0.8535	0.000770158	13.7934	0.982702	0.851657	1.59231
V_pro	0.0277487	0.9957	0.0156	0.9806	0.9227	0.6534	0.000905671	9.1035	0.984238	0.927578	1.70471
V_pro	0.0362287	0.9933	0.0229	0.9765	0.9101	0.7491	0.000843943	10.2871	0.980636	0.784254	1.6057
V_pro	0.0289459	0.9955	0.0145	0.9797	0.9354	0.5559	0.000470197	13.4926	0.985278	0.917003	1.6575
V_pro	0.036037	0.9945	0.0195	0.982	0.9304	0.6766	0.00118875	15.667	0.980964	0.909411	1.71058
V_gar	0.0331728	0.9952	0.0197	0.9863	0.9212	0.7502	0.00143567	15.1132	0.976811	0.908681	1.66033
V_gar	0.033453	0.9951	0.0172	0.9805	0.9278	0.6343	0.00107253	8.8149	0.983654	0.816909	1.61489
V_gar	0.0328092	0.9954	0.0171	0.9844	0.926	0.6164	0.00142168	15.1933	0.980726	0.847338	1.61351
V_gar	0.0283543	0.9964	0.0137	0.9836	0.9421	0.5158	0.00104408	14.618	0.984997	0.835847	1.65327
V_gar	0.0270538	0.9969	0.0121	0.98	0.9455	0.4962	0.000767265	13.5922	0.987688	0.837243	1.64182
V_gar	0.0254963	0.9967	0.0119	0.9837	0.9511	0.5443	0.000742188	12.8712	0.98736	0.814338	1.65616
V_gar	0.0278229	0.9966	0.0139	0.9838	0.9451	0.5053	0.00101997	14.2924	0.985374	0.758947	1.58375
V_gar	0.0308584	0.9955	0.0173	0.9795	0.9323	0.6975	0.00108073	13.8249	0.983291	0.875065	1.66325
V_gar	0.0339668	0.9953	0.0147	0.9835	0.9253	0.7366	0.000618731	17.402	0.982399	0.908	1.68837
V_gar	0.0280456	0.9957	0.0149	0.9748	0.9443	0.5441	0.000563754	14.5577	0.987758	0.928081	1.7173
A_gar	0.0298487	0.9958	0.016	0.9838	0.9376	0.5899	0.00102768	16.3962	0.983498	0.882369	1.6434
A_gar	0.0331423	0.9954	0.0141	0.9847	0.933	0.6107	0.000366995	15.7245	0.982603	0.930812	1.7189
A_gar	0.0383015	0.9936	0.0245	0.9795	0.9164	0.6909	0.00114005	10.3504	0.9786	0.866253	1.62211
A_gar	0.0388692	0.9939	0.0242	0.9851	0.907	0.76	0.000980421	11.0301	0.974014	1.01537	1.76334
A_gar	0.028958	0.9963	0.0134	0.9844	0.9292	0.6108	0.000397859	10.8623	0.983857	0.898946	1.66147
A_gar	0.038643	0.9938	0.0226	0.9766	0.9184	0.725	0.000783179	16.2106	0.981434	0.949077	1.76527
A_gar	0.0305799	0.9958	0.0171	0.9882	0.9276	0.6185	0.0011902	9.3811	0.978889	0.989003	1.76212
A_gar	0.0397639	0.9928	0.0286	0.9795	0.9161	0.6998	0.00154417	8.3182	0.977136	0.906201	1.62719
A_gar	0.033785	0.9948	0.0164	0.985	0.928	0.6149	0.000603299	12.4841	0.981116	0.898163	1.70905
A_gar	0.0419101	0.9936	0.0243	0.9853	0.9104	0.8236	0.00154707	13.2359	0.975106	0.838552	1.66491
A_imp	0.0272611	0.9964	0.0125	0.9826	0.9476	0.5321	0.000942322	13.3032	0.987408	0.848392	1.60792
A_imp	0.0202718	0.9977	0.0079	0.9835	0.9575	0.4204	0.000237751	9.5287	0.990261	0.767241	1.53913
A_imp	0.0293172	0.9962	0.0151	0.9841	0.935	0.5608	0.00128713	13.9057	0.98308	0.891701	1.6656
A_imp	0.0326405	0.9955	0.016	0.9811	0.9303	0.5928	0.000987654	14.2227	0.983658	0.915606	1.66005
A_imp	0.0263278	0.9965	0.014	0.9836	0.9408	0.5459	0.000741705	11.2951	0.985364	0.76898	1.61023
A_imp	0.0286726	0.9963	0.0135	0.9821	0.9353	0.5748	0.000533372	17.5347	0.984769	0.845454	1.6542
A_imp	0.027819	0.9963	0.0135	0.9798	0.9412	0.525	0.00077691	16.3266	0.985772	0.837919	1.64911
A_imp	0.0260389	0.9972	0.0114	0.9829	0.9444	0.5285	0.000949556	16.6976	0.98665	0.801667	1.59905
A_imp	0.0214934	0.9969	0.0139	0.9783	0.9568	0.5006	0.00105372	12.9046	0.988948	0.730109	1.57245
A_imp	0.0304193	0.9955	0.0162	0.9792	0.9369	0.5707	0.000711806	12.1972	0.985192	0.868973	1.63537
V_imp	0.0325084	0.9949	0.0183	0.98	0.9275	0.6273	0.00120515	9.5489	0.982924	0.88205	1.63194
V_imp	0.0277284	0.9951	0.0195	0.968	0.951	0.5291	0.000853588	10.082	0.988591	0.793119	1.64219
V_imp	0.0317282	0.9954	0.0155	0.9764	0.9326	0.6144	0.000685764	12.5576	0.985631	0.851336	1.64401
V_imp	0.0270656	0.9958	0.0168	0.9748	0.95	0.5133	0.000733989	9.7575	0.9882	0.816336	1.63217
V_imp	0.0334232	0.9935	0.0254	0.9778	0.927	0.6878	0.0011685	11.0861	0.98129	0.937062	1.69992
V_imp	0.0269117	0.9963	0.0127	0.9867	0.9456	0.5435	0.000928819	13.1559	0.984707	0.842307	1.59459
V_imp	0.0376332	0.995	0.0177	0.9864	0.9246	0.6797	0.00138262	17.7064	0.978281	0.920249	1.68336
V_imp	0.032321	0.9955	0.0142	0.9789	0.9183	0.6903	0.000470197	13.3899	0.983216	0.918445	1.66255
V_imp	0.0312647	0.9947	0.0214	0.9686	0.9306	0.6207	0.000344329	11.289	0.985275	0.858824	1.65561
V_imp	0.0273698	0.9956	0.0147	0.9729	0.9464	0.5103	0.000534336	9.4802	0.988727	0.861567	1.63705
V_no_pro	0.0382103	0.9947	0.0216	0.9873	0.9114	0.7802	0.00161555	13.8146	0.975273	0.967051	1.72621
V_no_pro	0.0302111	0.9957	0.0145	0.9785	0.937	0.6648	0.000498167	11.531	0.985659	0.873207	1.61296
V_no_pro	0.0321438	0.9938	0.0227	0.9764	0.9313	0.62	0.00095679	7.7576	0.982903	0.868968	1.65251
V_no_pro	0.0283306	0.9958	0.0177	0.9813	0.9248	0.6483	0.000972222	15.1542	0.982894	0.835831	1.64774
V_no_pro	0.0245364	0.9969	0.0101	0.9835	0.9516	0.4826	0.00041522	10.3028	0.988805	0.766093	1.568
V_no_pro	0.0320715	0.9961	0.0141	0.9818	0.9234	0.8359	0.000761478	12.8615	0.983574	0.914056	1.63296
V_no_pro	0.0282582	0.9959	0.0131	0.9832	0.9202	0.6594	0.000313947	9.0272	0.984021	0.872673	1.5911
V_no_pro	0.0340518	0.9945	0.0168	0.9824	0.9115	0.7341	0.000786073	8.8889	0.981068	0.973598	1.68586
V_no_pro	0.0303222	0.9953	0.0148	0.9816	0.9235	0.6531	0.000349634	13.5189	0.983154	0.92112	1.62663
V_no_pro	0.0347003	0.9947	0.0183	0.983	0.929	0.6848	0.00110147	15.6593	0.98099	0.876114	1.68109
A_no_pro	0.027546	0.9963	0.0148	0.9796	0.9475	0.5367	0.00110822	13.2239	0.987361	0.798366	1.61904
A_no_pro	0.0222208	0.9975	0.0084	0.9865	0.9511	0.4552	0.000231964	9.8531	0.987937	0.762042	1.54857
A_no_pro	0.0296986	0.9964	0.0142	0.9846	0.9267	0.6135	0.000951968	18.0844	0.981829	0.925711	1.66288
A_no_pro	0.036825	0.9948	0.0185	0.9818	0.9186	0.673	0.000896026	15.7064	0.980598	0.98149	1.70165
A_no_pro	0.0280177	0.9962	0.0139	0.9848	0.9381	0.5684	0.000860822	11.5664	0.98451	0.821001	1.61917
A_no_pro	0.0278401	0.9965	0.0126	0.9826	0.9365	0.5619	0.000397377	17.538	0.985174	0.871117	1.62933
A_no_pro	0.0282628	0.9964	0.0139	0.9821	0.9355	0.5579	0.000691551	18.8773	0.983821	0.894654	1.66215
A_no_pro	0.0255385	0.9972	0.0111	0.9838	0.9444	0.5246	0.000827064	16.2175	0.986533	0.808547	1.6025
A_no_pro	0.0227212	0.997	0.013	0.9818	0.9546	0.5209	0.00109086	13.752	0.988032	0.721168	1.58329
A_no_pro	0.0277695	0.9962	0.0139	0.9791	0.9447	0.5946	0.000837191	11.6222	0.987167	0.819428	1.61521
V_no_imp	0.0340428	0.9945	0.0198	0.9775	0.9269	0.6577	0.00129919	9.57	0.9831	0.874443	1.63611
V_no_imp	0.0280632	0.995	0.0208	0.9714	0.9442	0.5632	0.00119502	10.3289	0.986605	0.80152	1.6417
V_no_imp	0.0311674	0.9957	0.0155	0.9739	0.934	0.6089	0.000540124	12.7229	0.986285	0.846945	1.62186
V_no_imp	0.0311222	0.9952	0.0196	0.9798	0.936	0.6068	0.000907118	10.3993	0.984037	0.850097	1.68116
V_no_imp	0.034196	0.9933	0.0247	0.9788	0.9245	0.6977	0.0012418	11.018	0.980748	0.938852	1.69353
V_no_imp	0.0285893	0.9962	0.0143	0.9876	0.9401	0.5749	0.00107687	13.6413	0.982309	0.83502	1.60735
V_no_imp	0.04068	0.9945	0.0189	0.9869	0.9162	0.7275	0.0013995	17.7946	0.975652	0.991532	1.69919
V_no_imp	0.0308386	0.9956	0.0132	0.9795	0.9213	0.6637	0.000410397	12.6422	0.983899	0.8995	1.63431
V_no_imp	0.030926	0.9949	0.0197	0.9705	0.9286	0.6348	0.000581597	11.188	0.985239	0.879373	1.65246
V_no_imp	0.028503	0.9958	0.0133	0.9823	0.9404	0.5406	0.000703125	9.4042	0.986058	0.805371	1.625
A_no_imp	0.0322017	0.9954	0.0181	0.9871	0.923	0.7285	0.00136092	14.9963	0.977292	0.862263	1.69137
A_no_imp	0.0311429	0.9954	0.0174	0.9789	0.9324	0.6075	0.001182	8.1217	0.984715	0.848631	1.67033
A_no_imp	0.0291841	0.996	0.0152	0.9851	0.9326	0.5619	0.00116802	13.0961	0.982361	0.851596	1.65675
A_no_imp	0.028706	0.9964	0.0135	0.9854	0.9372	0.5428	0.00110002	15.468	0.983225	0.865629	1.65598
A_no_imp	0.0238273	0.9972	0.0113	0.9839	0.9535	0.4401	0.000881559	11.8264	0.987615	0.770138	1.60057
A_no_imp	0.0233114	0.997	0.0115	0.9834	0.9549	0.4321	0.000638985	12.6366	0.988255	0.766553	1.59436
A_no_imp	0.0307413	0.996	0.0173	0.9822	0.9414	0.5373	0.000813561	15.5949	0.983632	0.888292	1.68459
A_no_imp	0.024578	0.9971	0.0116	0.9792	0.9483	0.5906	0.000733989	13.4751	0.987983	0.733982	1.58888
A_no_imp	0.0316022	0.996	0.0143	0.9834	0.9301	0.7341	0.000803916	15.6135	0.983295	0.852782	1.65592
A_no_imp	0.0259436	0.9966	0.012	0.9812	0.9453	0.5098	0.000467785	14.9758	0.987315	0.703038	1.56482
A_no_gar	0.0285013	0.9962	0.0138	0.9852	0.9405	0.5606	0.000615837	16.2082	0.98426	0.809826	1.62582
A_no_gar	0.0292064	0.9959	0.0133	0.9835	0.9423	0.5473	0.000350598	15.3352	0.984812	0.801682	1.60449
A_no_gar	0.0355451	0.9939	0.0248	0.9792	0.9226	0.6438	0.00127411	8.1034	0.979726	0.879244	1.69433
A_no_gar	0.0393792	0.9933	0.0259	0.984	0.9093	0.7589	0.00127026	11.6343	0.974428	0.988357	1.78539
A_no_gar	0.0262163	0.9964	0.0133	0.9835	0.9364	0.5698	0.000394965	9.4247	0.985026	0.806081	1.6059
A_no_gar	0.0377376	0.9937	0.0232	0.9756	0.9182	0.7205	0.00110002	15.9976	0.981671	0.963346	1.71062
A_no_gar	0.0298736	0.9954	0.019	0.9866	0.9327	0.5879	0.00110774	9.2527	0.979554	0.863021	1.66245
A_no_gar	0.0384328	0.9939	0.0233	0.9828	0.9172	0.695	0.00132861	7.9674	0.977597	0.972203	1.74088
A_no_gar	0.0328743	0.9953	0.0156	0.9854	0.9298	0.6006	0.000642361	9.9199	0.981476	0.856946	1.63655
A_no_gar	0.0393118	0.9943	0.0235	0.9858	0.9146	0.8339	0.00202257	13.113	0.975509	1.00873	1.77461
V_no_gar	0.0330237	0.9957	0.0162	0.9816	0.9239	0.7492	0.000440297	21.3879	0.981323	0.911579	1.7134
V_no_gar	0.0242772	0.9967	0.0138	0.9829	0.9508	0.4516	0.000738329	11.0431	0.986708	0.696854	1.59033
V_no_gar	0.02579	0.9965	0.0135	0.9804	0.9448	0.5667	0.00100694	12.5528	0.986691	0.76813	1.59362
V_no_gar	0.0318263	0.9955	0.0151	0.9815	0.93	0.5998	0.000709876	11.3593	0.984766	0.862043	1.63453
V_no_gar	0.0311154	0.9954	0.019	0.9834	0.9205	0.6599	0.000874807	15.1686	0.980998	0.886303	1.66457
V_no_gar	0.0249069	0.9966	0.0126	0.9815	0.9412	0.5976	0.000625964	6.7454	0.986678	0.741608	1.57186
V_no_gar	0.0248614	0.9969	0.0125	0.9862	0.936	0.6029	0.000564236	8.3455	0.983926	0.842345	1.59249
V_no_gar	0.0301454	0.9959	0.0127	0.9804	0.9383	0.7204	0.000535783	13.9767	0.985816	0.872786	1.61143
V_no_gar	0.0303392	0.9965	0.0126	0.9863	0.9255	0.711	0.000518422	14.5556	0.981704	0.869754	1.64481
V_no_gar	0.0280132	0.9966	0.014	0.9837	0.948	0.5831	0.00128231	15.0872	0.98514	0.798734	1.63321
